# Supplementary material for: A multi-ethnic meta-analysis identifies novel genes, including ACSL5, associated with amyotrophic lateral sclerosis
Source: Commun Biol. 2020 Sep 23;3:526. doi: 10.1038/s42003-020-01251-2 (PMC7511394; doi:10.1038/s42003-020-01251-2)
Supplement: Supplementary file 3 — Supplementary Data 1 [file 42003_2020_1251_MOESM3_ESM.xlsx]

## Sheet: Supplementary Table 1
Supplementary Data 1. Summary of the SNPs with a suggestive threshold of p = 5 × 10-6 in the GWAS of a Japanese (JaCALS) cohort.
Chr	dsSNP ID	position	Effect Allele	Other Allele	NMISS	OR	95%CI	p-value
chr1	rs4233405	164978858	G	A	10028	0.5629	0.443-0.715	2.40×10-6
chr1	rs1343314	164979814	T	C	10050	0.5571	0.439-0.708	1.60×10-6
chr1	rs6672780	164980830	C	T	10043	0.5659	0.446-0.718	2.80×10-6
chr1	rs117584761	164981191	T	G	10037	0.5738	0.453-0.727	4.46×10-6
chr1	rs10915777	225297453	G	A	10098	0.7132	0.620-0.821	2.47×10-6
chr2	rs1522990	45845485	T	A	9908	1.418	1.239-1.622	3.67×10-7
chr3	rs7637444	70987493	C	T	9946	1.297	1.161-1.450	4.32×10-6
chr3	rs2321385	70993153	G	A	9958	1.304	1.167-1.456	2.78×10-6
chr3	rs6789153	71001255	G	C	9889	1.307	1.168-1.463	3.02×10-6
chr4	rs7699689	127452	G	A	10098	1.33	1.185-1.493	1.23×10-6
chr4	rs62296328	11285309	C	T	10090	1.44	1.242-1.670	1.36×10-6
chr4	rs13140365	11285998	A	G	10089	1.439	1.240-1.668	1.50×10-6
chr4	rs1881198	11291708	A	C	10096	1.435	1.238-1.664	1.73×10-6
chr4	rs2870409	11291713	G	A	10096	1.435	1.238-1.664	1.73×10-6
chr4	rs6824601	11293158	T	A	10097	1.435	1.238-1.664	1.74×10-6
chr4	rs10010196	11293775	A	G	9793	1.452	1.241-1.699	3.33×10-6
chr4	rs62296359	11313267	A	G	10090	1.455	1.252-1.692	1.07×10-6
chr4	rs80202843	11319449	C	G	10093	1.455	1.252-1.692	1.07×10-6
chr4	rs17383790	11320411	C	T	10098	1.452	1.249-1.689	1.23×10-6
chr4	rs62298061	11327485	G	A	10093	1.458	1.254-1.696	9.51×10-7
chr4	rs62298088	11356965	T	C	10083	1.456	1.252-1.694	1.10×10-6
chr5	rs1158292	62985433	A	G	10043	0.7831	0.705-0.870	4.77×10-6
chr6	rs2843091	63471488	T	C	10090	3.142	1.972-5.005	1.45×10-6
chr7	rs59600437	3249371	C	T	9733	0.7629	0.685-0.850	9.86×10-7
chr7	rs62439519	3250184	A	G	9940	0.7611	0.683-0.848	7.08×10-7
chr7	rs4398802	3251558	A	G	10098	0.7665	0.689-0.852	9.22×10-7
chr7	rs62439552	3261443	A	G	10042	0.7785	0.700-0.866	3.83×10-6
chr7	rs954062	3261957	T	C	10078	0.7806	0.702-0.868	4.93×10-6
chr7	rs954064	3262078	A	G	10080	0.7807	0.702-0.868	4.99×10-6
chr7	rs4719863	3264878	T	G	10098	0.7779	0.700-0.865	3.46×10-6
chr8	rs2920912	76739388	G	A	9977	1.28	1.152-1.423	4.70×10-6
chr8	rs12541328	76746540	C	A	10034	1.279	1.151-1.422	4.85×10-6
chr8	rs830441	76957485	T	C	10082	1.28	1.152-1.422	4.50×10-6
chr8	rs830440	76959910	C	A	10086	1.279	1.151-1.421	4.43×10-6
chr8	rs830438	76960609	A	G	10086	1.279	1.151-1.421	4.43×10-6
chr8	rs830464	76979326	C	A	9952	1.281	1.152-1.423	4.37×10-6
chr8	rs16939434	78055371	G	A	10088	1.353	1.189-1.540	4.74×10-6
chr8	rs16939442	78062700	T	C	10092	1.353	1.188-1.540	4.80×10-6
chr8	rs7813218	78079846	T	C	9988	1.358	1.191-1.549	4.95×10-6
chr8	rs16939448	78081287	C	T	10057	1.356	1.191-1.543	3.97×10-6
chr8	rs75765989	78081516	A	T	10040	1.366	1.200-1.555	2.38×10-6
chr8	rs77064360	78082834	T	A	10057	1.356	1.191-1.543	3.97×10-6
chr8	rs74501717	78084990	A	G	10053	1.358	1.193-1.545	3.52×10-6
chr8	rs16939450	78085943	A	C	10053	1.358	1.193-1.545	3.57×10-6
chr8	rs11995374	78092849	C	A	9921	1.359	1.194-1.547	3.56×10-6
chr8	rs10504648	78096597	C	T	10000	1.351	1.189-1.535	3.88×10-6
chr10	rs293244	53199410	C	A	10084	0.7593	0.675-0.854	4.15×10-6
chr10	rs293245	53201604	T	G	10082	0.7595	0.676-0.854	4.26×10-6
chr10	rs12765290	53217289	C	T	10072	0.7617	0.682-0.851	1.45×10-6
chr10	rs1348542	53218458	T	G	10072	0.7617	0.682-0.851	1.45×10-6
chr10	rs10508940	53218926	C	T	10066	0.7613	0.681-0.851	1.42×10-6
chr12	rs11055767	7942945	A	C	10098	1.338	1.183-1.514	3.55×10-6
chr12	rs34983773	105634211	A	G	9702	0.6929	0.599-0.801	7.31×10-7
chr13	rs4432167	44752361	G	C	10074	0.7522	0.670-0.845	1.46×10-6
chr15	rs75084363	61145871	G	A	9990	1.412	1.220-1.634	3.75×10-6
chr21	rs3126398	14779379	A	C	10098	1.303	1.165-1.456	3.22×10-6
Position is based on Human Genome Assembly build 37; Chr, Chromosome; OR, odds ratio; 95% CI, confidence interval; NMISS, Number of non-missing individuals.
