# Supplementary material for: A multi-ethnic meta-analysis identifies novel genes, including ACSL5, associated with amyotrophic lateral sclerosis
Source: Commun Biol. 2020 Sep 23;3:526. doi: 10.1038/s42003-020-01251-2 (PMC7511394; doi:10.1038/s42003-020-01251-2)
Supplement: Supplementary file 4 — Supplementary Data 2 [file 42003_2020_1251_MOESM4_ESM.xlsx]

## Sheet: Supplementary Table 2
Supplementary Data 2. Summary of the SNPs with a suggestive threshold of p = 5 × 10-6 in the GWAS of the meta-analysis between European and Japanese (JaCALS) cohorts. Direction represents whether the "Effect Allele" increases (+) or decrease (-) the risk of sALS.
Chr	Position	dbSNP ID	Effect Allele	Other Allele	Weight	Zscore	P	Direction
chr4	170583157	rs62333164	A	G	0.068	0.0142	1.61×10-6	++
chr4	170602223	rs2013478	T	C	0.0684	0.0143	1.60×10-6	++
chr5	150401796	rs3828599	A	G	0.0722	0.015	1.40×10-6	-+
chr5	150401891	rs3792797	A	C	0.0845	0.0173	1.02×10-6	++
chr5	150402334	rs4958872	T	C	-0.074	0.0149	6.56×10-7	+-
chr5	150402940	rs8177426	A	G	0.0837	0.0173	1.37×10-6	++
chr5	150410835	rs10463311	T	C	-0.0739	0.015	7.67×10-7	+-
chr5	150413406	rs2233305	A	C	0.0824	0.0175	2.60×10-6	++
chr5	150432446	rs17111695	T	C	-0.0943	0.0177	1.00×10-7	--
chr5	150435480	rs3805433	C	G	-0.0725	0.0148	1.01×10-6	--
chr5	150435645	rs12516176	T	C	-0.0725	0.0148	9.94×10-7	--
chr5	150438085	rs12518386	A	G	0.0746	0.0154	1.27×10-6	++
chr5	150456677	rs3792782	T	C	0.0798	0.0174	4.60×10-6	++
chr5	150521624	rs10061349	T	C	0.1067	0.0229	3.05×10-6	++
chr5	150522559	rs13185706	A	C	-0.1066	0.0228	2.83×10-6	--
chr5	150528305	rs13171398	T	C	-0.1087	0.0228	1.82×10-6	--
chr5	150530674	rs10077099	T	C	-0.1046	0.0228	4.27×10-6	--
chr5	150531245	rs28386800	A	T	-0.1064	0.0228	3.05×10-6	--
chr5	150544571	rs7731328	A	G	-0.1041	0.0228	4.93×10-6	--
chr5	150545067	rs10040086	A	G	-0.1064	0.0228	3.15×10-6	--
chr5	150547138	rs10072012	T	C	0.1068	0.023	3.38×10-6	++
chr5	150548284	rs10476763	A	G	0.1115	0.0231	1.39×10-6	++
chr5	150560007	rs7717803	T	C	0.1191	0.0234	3.72×10-7	++
chr5	150560057	rs7718108	A	G	0.1173	0.0236	6.31×10-7	++
chr5	172347679	rs538622	A	G	0.0668	0.0137	9.91×10-7	-+
chr5	172347823	rs7735726	A	C	-0.0647	0.0138	2.59×10-6	+-
chr5	172347903	rs7717884	T	G	0.0661	0.0137	1.34×10-6	-+
chr5	172351829	rs6889719	T	G	-0.0659	0.0137	1.42×10-6	--
chr5	172352369	rs2446192	T	C	0.0653	0.0137	1.73×10-6	-+
chr5	172353763	rs7721475	T	C	0.0653	0.0137	1.76×10-6	-+
chr5	172354037	rs2446190	T	C	0.0654	0.0137	1.65×10-6	-+
chr5	172355039	rs514627	T	C	0.0651	0.0137	1.86×10-6	-+
chr5	172355670	rs62387404	A	G	0.0655	0.0137	1.62×10-6	++
chr5	172355843	rs486113	C	G	-0.0651	0.0137	1.89×10-6	+-
chr6	162985572	rs2023013	A	C	0.1327	0.028	2.21×10-6	++
chr6	162987847	rs2803064	C	G	0.1337	0.028	1.76×10-6	++
chr6	163003805	rs2846552	T	C	-0.137	0.028	9.98×10-7	--
chr6	163004440	rs4709643	A	G	0.1417	0.0281	4.46×10-7	++
chr6	163009018	rs2846550	A	C	-0.1358	0.028	1.19×10-6	--
chr6	163009986	rs2846548	T	C	-0.1342	0.0274	9.50×10-7	--
chr6	163021497	rs2846542	T	C	-0.138	0.028	8.64×10-7	--
chr6	163021738	rs2846541	T	C	-0.1381	0.028	8.37×10-7	--
chr6	163023506	rs77718229	A	G	0.1403	0.0281	5.95×10-7	++
chr6	2954557	rs2295767	T	C	-0.089	0.0184	1.31×10-6	--
chr6	2956443	rs10900931	T	G	-0.0799	0.0171	3.05×10-6	--
chr6	2956700	rs10900932	T	C	-0.0795	0.0171	3.40×10-6	--
chr6	2958548	rs3778253	A	G	-0.08	0.017	2.59×10-6	--
chr7	124903656	rs148931154	T	C	0.0764	0.0164	3.35×10-6	++
chr7	124914085	rs4370475	T	C	0.0773	0.0168	4.41×10-6	++
chr7	124926381	rs17148125	C	G	0.0822	0.0173	2.01×10-6	++
chr7	42427643	rs78969547	T	C	-0.1303	0.0279	2.88×10-6	--
chr7	42428313	rs77217701	A	T	-0.1316	0.0279	2.31×10-6	--
chr7	42428460	rs12536071	A	C	0.1316	0.0279	2.30×10-6	++
chr7	42428520	rs12530985	C	G	0.1316	0.0279	2.30×10-6	++
chr7	42428629	rs12531052	A	G	-0.1316	0.0279	2.30×10-6	--
chr7	42428670	rs12536109	A	G	0.1316	0.0279	2.30×10-6	++
chr7	42428714	rs12531069	A	G	-0.1315	0.0279	2.34×10-6	--
chr7	42429010	rs79237932	A	G	0.1316	0.0279	2.30×10-6	++
chr7	42429057	rs117352817	A	G	-0.1307	0.0279	2.69×10-6	--
chr7	42429558	rs80136991	A	C	0.1318	0.0279	2.22×10-6	++
chr7	42429587	rs117645115	T	C	-0.1317	0.0279	2.26×10-6	--
chr7	42429859	rs7805982	T	C	-0.1319	0.0279	2.18×10-6	--
chr7	42429879	rs74837690	A	C	-0.1314	0.028	2.57×10-6	--
chr7	42430022	rs79529959	A	G	-0.1318	0.0279	2.22×10-6	--
chr7	42430065	rs78715869	T	C	-0.1319	0.0279	2.18×10-6	--
chr7	42430077	rs75521652	T	C	0.1319	0.0279	2.18×10-6	++
chr7	42430236	rs79440706	T	C	0.1316	0.0279	2.32×10-6	++
chr7	42430237	rs77253749	T	C	0.1316	0.0279	2.32×10-6	++
chr7	42430408	rs76245661	T	C	0.1317	0.0279	2.28×10-6	++
chr7	42430433	rs79185098	A	G	0.1321	0.0279	2.11×10-6	++
chr7	42430472	rs118049474	T	C	0.1328	0.0279	1.87×10-6	++
chr7	42430665	rs78912764	A	C	-0.1319	0.0279	2.18×10-6	--
chr7	42430828	rs78283619	C	G	-0.1319	0.0279	2.18×10-6	--
chr7	42431710	rs78265078	A	C	0.1317	0.0279	2.26×10-6	++
chr7	42431808	rs75372601	T	C	0.1308	0.0279	2.65×10-6	++
chr7	42432703	rs12539139	A	T	0.131	0.0279	2.57×10-6	++
chr7	42432894	rs76209270	A	G	0.1314	0.0279	2.42×10-6	++
chr7	42433086	rs79879474	A	G	0.1294	0.0282	4.58×10-6	++
chr7	42433105	rs76550630	A	T	-0.1294	0.0282	4.58×10-6	--
chr7	42433589	rs74529781	A	T	-0.1295	0.0282	4.50×10-6	--
chr7	42433642	rs77703073	T	C	-0.1296	0.0282	4.43×10-6	--
chr7	42433736	rs12534709	A	G	-0.1295	0.0282	4.50×10-6	--
chr7	42433955	rs12535237	A	C	-0.1295	0.0282	4.50×10-6	--
chr7	42434014	rs12537976	T	G	0.1295	0.0282	4.50×10-6	++
chr7	42434148	rs725876	C	G	-0.1294	0.0282	4.56×10-6	--
chr7	42434407	rs725875	T	C	-0.1294	0.0282	4.56×10-6	--
chr7	42434565	rs78875584	T	C	0.13	0.0282	4.10×10-6	++
chr7	42435069	rs77504857	A	G	0.1299	0.0282	4.17×10-6	++
chr7	42437066	rs12537470	A	G	-0.1293	0.0282	4.67×10-6	--
chr7	42439419	rs2195892	C	G	0.129	0.0282	4.88×10-6	++
chr7	42446200	rs79183078	A	G	0.1312	0.0284	3.93×10-6	++
chr9	27466817	rs12551344	C	G	0.0976	0.0144	1.17×10-11	-+
chr9	27467763	rs7873548	A	G	0.072	0.0139	2.47×10-7	-+
chr9	27468461	rs10511816	A	C	0.0988	0.0138	7.70×10-13	-+
chr9	27482235	rs4879515	T	C	0.0747	0.0136	3.71×10-8	-+
chr9	27484371	rs895022	C	G	0.1616	0.0151	9.69×10-27	++
chr9	27484496	rs10812602	A	G	0.0701	0.0143	9.41×10-7	-+
chr9	27484911	rs895021	A	G	0.1612	0.015	7.02×10-27	++
chr9	27486172	rs12115670	C	G	-0.1598	0.015	1.65×10-26	--
chr9	27487221	rs7041409	T	C	0.1298	0.0144	1.55×10-19	++
chr9	27488092	rs17779457	T	G	-0.1585	0.0148	1.07×10-26	--
chr9	27488906	rs868857	A	G	0.1591	0.0148	6.72×10-27	++
chr9	27489251	rs868856	A	G	0.1292	0.0143	1.48×10-19	++
chr9	27490296	rs2492815	T	C	-0.1589	0.0148	8.21×10-27	--
chr9	27490332	rs10435784	T	G	0.1289	0.0143	1.61×10-19	++
chr9	27490967	rs7046653	A	G	0.1288	0.0143	1.77×10-19	++
chr9	27491104	rs9969707	A	G	-0.1717	0.0154	6.07×10-29	--
chr9	27491262	rs7019351	A	C	0.1488	0.0146	2.79×10-24	++
chr9	27491397	rs7019847	A	G	-0.1283	0.0143	2.41×10-19	--
chr9	27492522	rs2764332	A	T	0.1594	0.0148	5.47×10-27	++
chr9	27492934	rs2764331	T	C	0.1585	0.0148	1.10×10-26	++
chr9	27493063	rs9969832	T	C	0.1731	0.0156	9.81×10-29	++
chr9	27496661	rs10812604	T	G	0.1289	0.0143	1.73×10-19	++
chr9	27497621	rs2440620	T	C	-0.1578	0.0148	1.86×10-26	--
chr9	27499627	rs2492812	A	C	0.158	0.0149	3.50×10-26	++
chr9	27502005	rs2492823	A	G	-0.157	0.0148	3.01×10-26	--
chr9	27503506	rs2492821	A	T	0.1565	0.0149	1.05×10-25	++
chr9	27505639	rs2492818	A	G	-0.1556	0.0148	8.33×10-26	--
chr9	27506051	rs10738774	A	G	-0.1257	0.0143	1.19×10-18	--
chr9	27507209	rs1319236	A	G	-0.1263	0.0143	8.73×10-19	--
chr9	27507804	rs2246591	A	G	-0.1551	0.0148	1.12×10-25	--
chr9	27507836	rs7036117	T	C	-0.1253	0.0143	1.68×10-18	--
chr9	27508489	rs1537712	T	C	0.1336	0.0145	2.46×10-20	++
chr9	27509211	rs12554036	T	G	0.1706	0.0155	3.00×10-28	++
chr9	27510360	rs10812605	T	C	-0.1159	0.0136	1.24×10-17	--
chr9	27511151	rs2492817	A	G	-0.133	0.0144	2.08×10-20	--
chr9	27511284	rs2484314	T	G	-0.1333	0.0144	1.71×10-20	--
chr9	27513298	rs2814709	A	G	0.1578	0.0149	3.62×10-26	++
chr9	27513716	rs2814708	C	G	0.1367	0.0145	5.44×10-21	++
chr9	27514584	rs2783009	T	C	-0.1578	0.0149	3.61×10-26	--
chr9	27514962	rs4609281	T	G	-0.1276	0.0143	5.94×10-19	--
chr9	27515194	rs814030	C	G	0.1577	0.0149	3.64×10-26	++
chr9	27515583	rs3849937	T	C	0.0684	0.0135	3.87×10-7	-+
chr9	27515794	rs774355	T	G	0.1364	0.0145	6.61×10-21	++
chr9	27515967	rs774354	A	G	-0.136	0.0145	8.48×10-21	--
chr9	27516436	rs774353	C	G	-0.1356	0.0145	1.05×10-20	--
chr9	27516590	rs774352	T	C	-0.135	0.0145	1.69×10-20	--
chr9	27516640	rs774351	A	C	-0.1353	0.0145	1.38×10-20	--
chr9	27519173	rs11792285	T	C	-0.0706	0.0139	3.61×10-7	+-
chr9	27519693	rs10812607	T	C	-0.0702	0.0139	4.25×10-7	+-
chr9	27520508	rs700795	A	G	-0.157	0.015	1.38×10-25	--
chr9	27523082	rs10967972	C	G	-0.167	0.0155	3.72×10-27	--
chr9	27525751	rs10967973	A	G	0.0971	0.0132	2.13×10-13	++
chr9	27526047	rs700782	T	C	0.1574	0.0149	5.43×10-26	++
chr9	27527173	rs2484316	T	C	-0.1568	0.0149	7.97×10-26	--
chr9	27527479	rs4879540	A	T	0.0961	0.0132	3.77×10-13	++
chr9	27527512	rs2453552	T	G	-0.1564	0.0149	1.10×10-25	--
chr9	27528294	rs10757664	T	C	0.089	0.0132	1.72×10-11	++
chr9	27529316	rs903603	A	G	-0.089	0.0132	1.71×10-11	--
chr9	27529734	rs3736321	A	G	-0.0816	0.0147	3.08×10-8	--
chr9	27529820	rs3202601	A	G	-0.097	0.0132	2.28×10-13	--
chr9	27529863	rs3736319	T	C	-0.0961	0.0132	3.68×10-13	--
chr9	27530467	rs10812609	C	G	0.0979	0.0132	1.36×10-13	++
chr9	27533452	rs4879541	T	C	0.0961	0.0132	3.59×10-13	++
chr9	27533984	rs10812610	A	C	-0.0962	0.0132	3.52×10-13	--
chr9	27535342	rs2764326	T	C	-0.1706	0.0153	6.20×10-29	--
chr9	27536397	rs2814707	T	C	0.1725	0.0153	1.42×10-29	++
chr9	27536894	rs2477523	A	T	0.1728	0.0153	1.13×10-29	++
chr9	27538948	rs3849941	A	G	0.1615	0.0152	1.91×10-26	++
chr9	27541041	rs7469146	T	C	-0.0919	0.0133	5.24×10-12	--
chr9	27542261	rs10812611	T	C	-0.1005	0.0133	4.51×10-14	--
chr9	27543281	rs3849942	T	C	0.1733	0.0153	7.44×10-30	++
chr9	27543382	rs3849943	T	C	-0.174	0.0153	4.48×10-30	--
chr9	27544943	rs10967976	A	G	-0.0997	0.0132	4.89×10-14	--
chr9	27545467	rs812858	T	C	0.171	0.0155	1.88×10-28	++
chr9	27545545	rs10812612	T	C	0.0756	0.0145	2.04×10-7	++
chr9	27546890	rs13691	A	G	-0.0775	0.0153	4.39×10-7	--
chr9	27551040	rs2453565	T	C	0.1706	0.0155	2.85×10-28	++
chr9	27552193	rs10967981	T	C	0.0795	0.0144	3.19×10-8	++
chr9	27554188	rs10124158	T	G	0.067	0.0133	4.88×10-7	-+
chr9	27557537	rs700828	T	C	-0.158	0.0149	2.43×10-26	--
chr9	27559721	rs774356	T	C	-0.1577	0.0149	3.16×10-26	--
chr9	27559733	rs1565948	A	G	-0.0667	0.0132	4.65×10-7	+-
chr9	27559835	rs774357	A	G	0.1718	0.0152	1.01×10-29	++
chr9	27559997	rs774358	A	T	0.0801	0.015	9.00×10-8	++
chr9	27560594	rs3849944	T	C	0.0672	0.0132	3.74×10-7	-+
chr9	27561049	rs774359	T	C	-0.1581	0.0149	2.38×10-26	--
chr9	27561800	rs2453554	T	C	0.1721	0.0152	7.77×10-30	++
chr9	27563868	rs2453555	A	G	0.1724	0.0152	6.49×10-30	++
chr9	27565105	rs2492816	A	G	0.1045	0.0133	4.22×10-15	++
chr9	27565936	rs1031153	T	C	-0.0796	0.0151	1.31×10-7	--
chr9	27567635	rs10967988	T	G	-0.0955	0.0133	7.43×10-13	--
chr9	27568817	rs3849945	A	G	-0.1705	0.0154	1.25×10-28	--
chr9	27569188	rs10812619	T	C	0.0952	0.0133	8.18×10-13	++
chr9	27569572	rs13284967	T	C	-0.0946	0.0133	1.18×10-12	--
chr9	27571458	rs3849946	A	C	-0.0943	0.0133	1.36×10-12	--
chr9	27572255	rs2282241	A	C	-0.0943	0.0133	1.39×10-12	--
chr9	27574515	rs11789520	T	C	0.1671	0.0155	3.33×10-27	++
chr9	27574978	rs2244606	A	G	-0.1005	0.0136	1.28×10-13	--
chr9	27575463	rs2453557	T	C	-0.0951	0.0134	1.15×10-12	--
chr9	27576267	rs7029905	C	G	0.1038	0.0136	1.96×10-14	++
chr9	27577611	rs11795154	A	G	-0.1035	0.0135	1.57×10-14	--
chr9	27578077	rs12345062	A	G	0.1053	0.0135	5.54×10-15	++
chr9	27578647	rs73440960	A	C	0.1733	0.0161	5.91×10-27	++
chr9	27578935	rs2484322	T	G	-0.097	0.0135	6.42×10-13	--
chr9	27579560	rs1982915	A	G	-0.0972	0.0134	3.65×10-13	--
chr9	27580674	rs12350076	A	C	-0.089	0.0133	2.00×10-11	--
chr9	27581239	rs2783010	T	C	-0.096	0.0132	3.30×10-13	--
chr9	27581249	rs2814706	A	G	0.0968	0.0132	2.04×10-13	++
chr9	27582311	rs10967993	T	C	-0.09	0.0133	1.27×10-11	--
chr9	27583128	rs7864502	C	G	0.1551	0.0192	6.13×10-16	++
chr9	27584059	rs34555425	C	G	0.1303	0.0215	1.33×10-9	-+
chr9	27585697	rs36062268	A	G	0.1301	0.0216	1.57×10-9	++
chr9	27585721	rs700823	C	G	0.0754	0.0154	1.04×10-6	++
chr9	27586162	rs2453556	A	G	-0.1131	0.0135	6.34×10-17	--
chr9	27586445	rs7848063	A	G	0.0768	0.015	2.81×10-7	++
chr9	27586454	rs2477519	A	G	-0.0756	0.0147	2.44×10-7	--
chr9	27586615	rs773720	A	G	0.1137	0.0136	7.12×10-17	++
chr9	27586630	rs10967994	T	C	0.0796	0.0152	1.52×10-7	++
chr9	27593175	rs7854467	A	T	-0.1285	0.0189	1.16×10-11	+-
chr9	27609279	rs75414506	T	C	-0.1171	0.0253	3.58×10-6	+-
chr10	114109551	rs56272992	T	C	0.0687	0.0136	4.74×10-7	++
chr10	114109752	rs11195911	T	C	0.0691	0.0136	4.06×10-7	++
chr10	114109792	rs11195912	T	C	0.069	0.0136	4.14×10-7	++
chr10	114109821	rs11195913	C	G	0.0685	0.0136	5.01×10-7	++
chr10	114109857	rs11195915	A	G	-0.0689	0.0136	4.38×10-7	--
chr10	114110893	rs11195917	A	G	-0.0685	0.0136	5.12×10-7	--
chr10	114111202	rs10885336	A	G	-0.0679	0.0135	5.31×10-7	--
chr10	114111237	rs10885337	C	G	0.0683	0.0135	4.51×10-7	++
chr10	114118863	rs11195925	T	G	0.0684	0.0136	5.20×10-7	++
chr10	114119160	rs10885338	A	G	0.0687	0.0136	4.56×10-7	++
chr10	114119180	rs11195926	T	C	-0.0685	0.0136	5.03×10-7	--
chr10	114120690	rs1926565	A	G	0.0678	0.0136	6.43×10-7	++
chr10	114121750	rs11195928	C	G	0.0675	0.0136	7.23×10-7	++
chr10	114121792	rs11195929	A	C	0.0676	0.0136	7.13×10-7	++
chr10	114123724	rs2419623	T	G	0.0681	0.0136	5.86×10-7	++
chr10	114123960	rs2419622	T	C	-0.0663	0.0136	1.16×10-6	--
chr10	114124176	rs56145176	T	C	0.0661	0.0136	1.27×10-6	++
chr10	114124684	rs11195930	C	G	0.0665	0.0136	1.08×10-6	++
chr10	114129378	rs11195934	A	G	-0.0667	0.0136	9.89×10-7	--
chr10	114130552	rs10885340	T	C	-0.0638	0.0136	2.85×10-6	--
chr10	114132645	rs2419620	A	T	0.0667	0.0136	9.89×10-7	++
chr10	114133323	rs10509962	A	T	0.0664	0.0136	1.09×10-6	++
chr10	114134275	rs3808920	A	T	0.0664	0.0136	1.11×10-6	++
chr10	114145044	rs58854276	A	G	0.077	0.0139	2.97×10-8	++
chr10	114147034	rs11195940	T	C	0.0605	0.0132	4.39×10-6	++
chr10	114148689	rs12255316	T	C	-0.0603	0.0132	4.58×10-6	--
chr10	114163515	rs11195948	T	C	-0.0763	0.0139	3.99×10-8	--
chr10	114165323	rs10885346	A	G	0.0608	0.0132	3.87×10-6	++
chr10	114169190	rs3736947	A	C	-0.0765	0.0139	3.61×10-8	--
chr10	114173652	rs12249109	A	G	0.0601	0.0132	5.00×10-6	++
chr10	114179283	rs2419629	A	G	0.076	0.0141	6.49×10-8	++
chr10	114179356	rs2419630	T	C	-0.0765	0.0141	5.49×10-8	--
chr10	114191015	rs12414780	C	G	0.0669	0.014	1.78×10-6	++
chr10	114192285	rs2306158	A	G	-0.0668	0.014	1.79×10-6	--
chr11	122960871	rs111295957	A	G	0.1355	0.0297	4.93×10-6	++
chr11	122961206	rs78988848	A	G	-0.1396	0.0304	4.36×10-6	--
chr12	58009372	rs2277323	A	G	0.0773	0.0159	1.21×10-6	++
chr12	58020360	rs35831868	A	G	-0.0801	0.0165	1.27×10-6	--
chr12	58021091	rs12320537	C	G	0.0815	0.0165	8.39×10-7	++
chr12	58023981	rs715930	A	C	0.0787	0.0165	1.93×10-6	++
chr12	58025813	rs774896	C	G	0.0757	0.0161	2.45×10-6	++
chr12	58026021	rs2258877	A	G	-0.0755	0.0161	2.61×10-6	--
chr12	58026159	rs774897	A	T	-0.0753	0.0161	2.70×10-6	--
chr12	58026786	rs774898	T	G	0.0751	0.0161	2.92×10-6	++
chr12	58027081	rs774899	T	C	0.0768	0.0161	1.77×10-6	++
chr12	58027307	rs2619468	A	C	0.0737	0.0161	4.73×10-6	++
chr12	58030974	rs2619470	T	C	0.0764	0.016	1.94×10-6	++
chr12	58031032	rs2640607	T	C	-0.0766	0.0161	2.05×10-6	--
chr12	58037364	rs12304013	A	G	0.082	0.0166	8.10×10-7	++
chr12	58055493	rs11172290	A	G	-0.0812	0.0167	1.17×10-6	--
chr12	64911854	rs12229321	T	C	0.0766	0.0134	1.05×10-8	++
chr12	64915060	rs1317532	T	C	-0.0731	0.0135	6.56×10-8	--
chr12	64916278	rs12810996	T	G	0.0634	0.0138	4.64×10-6	-+
chr13	46035870	rs11842416	T	C	-0.0819	0.0166	8.44×10-7	--
chr13	46113984	rs2985994	T	C	-0.0727	0.0151	1.54×10-6	--
chr14	31014160	rs229168	C	G	-0.0655	0.0143	4.33×10-6	--
chr14	31021156	rs7153747	A	G	-0.0673	0.0141	1.80×10-6	+-
chr14	31029185	rs12434151	A	G	0.0652	0.0139	2.87×10-6	-+
chr14	31032470	rs229179	A	T	0.0659	0.0139	2.20×10-6	-+
chr14	31039377	rs229184	A	T	-0.0652	0.0139	2.80×10-6	+-
chr14	31040087	rs229190	T	C	-0.0688	0.0141	1.10×10-6	+-
chr14	31045181	rs229194	A	G	0.0647	0.0139	3.29×10-6	-+
chr14	31045596	rs229195	A	G	0.0656	0.0139	2.43×10-6	-+
chr14	31047609	rs172946	A	G	-0.0651	0.0138	2.53×10-6	+-
chr14	31050215	rs58049	A	T	-0.0656	0.0138	2.11×10-6	+-
chr14	31050517	rs229200	A	G	0.0656	0.0138	2.11×10-6	-+
chr14	31051801	rs229201	T	C	-0.0652	0.0138	2.37×10-6	+-
chr14	31057986	rs229247	T	C	0.0661	0.0138	1.72×10-6	-+
chr14	31059969	rs7154847	A	G	0.0668	0.0141	2.21×10-6	-+
chr14	31068345	rs170665	T	C	0.0658	0.0138	1.93×10-6	-+
chr14	31069204	rs448175	T	G	0.0661	0.0138	1.78×10-6	-+
chr14	31077861	rs229231	A	G	0.0662	0.0138	1.75×10-6	-+
chr14	31078502	rs2045180	A	G	0.0644	0.0138	3.32×10-6	-+
chr14	31079821	rs229236	A	G	0.0662	0.0138	1.72×10-6	-+
chr14	31079890	rs229237	T	C	0.0662	0.0138	1.70×10-6	-+
chr14	31083748	rs229243	A	C	0.0646	0.0138	3.00×10-6	-+
chr14	31089772	rs229141	A	C	0.0651	0.0137	2.19×10-6	-+
chr14	31091758	rs229143	A	T	0.0667	0.0137	1.20×10-6	-+
chr14	31093835	rs229144	T	C	-0.0672	0.0137	1.02×10-6	+-
chr14	31093979	rs151123	T	C	-0.0672	0.0137	1.02×10-6	+-
chr14	31094515	rs229145	C	G	-0.0674	0.0137	9.52×10-7	+-
chr14	31095542	rs28567474	C	G	-0.067	0.0144	3.46×10-6	--
chr14	31099738	rs229150	A	G	-0.0673	0.0137	9.75×10-7	+-
chr14	31100685	rs229152	T	C	-0.0666	0.0137	1.25×10-6	+-
chr14	31103012	rs229154	A	C	-0.066	0.0137	1.56×10-6	+-
chr14	31103434	rs179287	A	G	-0.0669	0.0137	1.12×10-6	+-
chr14	31103891	rs229155	A	G	-0.0666	0.0137	1.29×10-6	+-
chr14	31105046	rs229156	A	G	0.0662	0.0138	1.46×10-6	-+
chr14	31106786	rs229161	A	G	-0.0665	0.0137	1.34×10-6	+-
chr14	31107564	rs229162	T	G	-0.0661	0.0137	1.53×10-6	+-
chr14	31118268	rs229206	T	C	-0.0663	0.0137	1.38×10-6	+-
chr14	31121322	rs229209	A	C	0.0665	0.0138	1.35×10-6	-+
chr14	31123075	rs229211	T	C	-0.0664	0.0137	1.39×10-6	+-
chr14	31124635	rs61976711	T	C	-0.066	0.0138	1.60×10-6	+-
chr14	31131005	rs230351	A	G	0.0665	0.0137	1.34×10-6	-+
chr14	31133994	rs230353	A	G	-0.0662	0.0137	1.46×10-6	+-
chr14	31134714	rs230356	T	C	-0.0664	0.0137	1.37×10-6	+-
chr14	31137375	rs230360	C	G	0.0651	0.0139	2.96×10-6	-+
chr14	31138219	rs8018993	A	G	-0.0668	0.0145	4.26×10-6	--
chr14	31139349	rs230364	C	G	0.0664	0.0138	1.61×10-6	-+
chr14	31140202	rs230366	A	C	0.0669	0.0138	1.31×10-6	-+
chr14	31146283	rs11846420	A	G	0.0668	0.0138	1.36×10-6	-+
chr14	31147498	rs10139154	T	C	0.07	0.0141	7.08×10-7	-+
chr14	31152826	rs2070339	A	G	-0.0666	0.0138	1.49×10-6	+-
chr14	31153130	rs7141161	A	G	0.0665	0.0139	1.80×10-6	-+
chr14	31153190	rs7141333	A	G	0.0673	0.0146	4.20×10-6	++
chr14	31161417	rs9806111	A	G	-0.0665	0.0139	1.81×10-6	+-
chr14	31170812	rs4981767	T	G	-0.0662	0.0139	1.96×10-6	+-
chr14	31171830	rs7144204	T	C	0.0659	0.0139	2.20×10-6	-+
chr14	31172253	rs1950882	T	C	-0.0699	0.0141	7.32×10-7	+-
chr14	31178217	rs7142948	A	G	0.0669	0.0139	1.60×10-6	-+
chr14	31182989	rs7153509	C	G	-0.066	0.0139	2.14×10-6	+-
chr14	31183168	rs6571361	A	G	-0.0698	0.0143	1.03×10-6	+-
chr14	31188414	rs11625381	A	G	-0.0655	0.0139	2.61×10-6	+-
chr14	31190645	rs10130830	A	G	-0.0676	0.0139	1.23×10-6	+-
chr14	31194622	rs7147530	A	T	0.0669	0.0139	1.58×10-6	-+
chr14	31194949	rs2378781	A	G	-0.0686	0.0139	8.42×10-7	+-
chr14	31194991	rs2378782	A	G	0.0675	0.0139	1.24×10-6	-+
chr14	31197026	rs10142331	T	C	-0.0683	0.014	1.11×10-6	+-
chr14	31199109	rs10136727	C	G	-0.0704	0.0147	1.74×10-6	+-
chr14	31204433	rs8015536	A	G	0.0705	0.015	2.60×10-6	-+
chr14	92480093	rs73323710	T	C	0.0697	0.0153	4.97×10-6	-+
chr14	92484227	rs11849778	T	C	-0.0697	0.0153	4.93×10-6	+-
chr14	92488894	rs910368	A	C	0.07	0.0153	4.49×10-6	-+
chr14	92489174	rs2295170	T	C	-0.0707	0.0153	3.75×10-6	+-
chr14	92492651	rs2295172	T	C	-0.0704	0.0152	3.50×10-6	+-
chr14	92495536	rs2896190	A	G	-0.0702	0.0152	3.68×10-6	+-
chr14	92496613	rs4556729	T	C	-0.0701	0.0152	3.84×10-6	+-
chr14	92497990	rs10138217	A	C	0.0707	0.0152	3.14×10-6	-+
chr14	92499848	rs7143499	A	G	0.0705	0.0152	3.31×10-6	-+
chr14	92500008	rs7160034	T	C	-0.0704	0.0152	3.46×10-6	+-
chr14	92502257	rs7149561	T	C	0.0709	0.0152	3.01×10-6	-+
chr14	92504268	rs2235978	A	C	0.0717	0.0152	2.26×10-6	-+
chr14	92510042	rs12589064	A	G	0.0706	0.0152	3.29×10-6	-+
chr14	92511474	rs74071828	A	G	0.0714	0.0152	2.49×10-6	-+
chr14	92513948	rs111581429	A	G	0.0713	0.0152	2.58×10-6	-+
chr14	92514370	rs111269625	A	G	0.0721	0.0152	2.01×10-6	-+
chr14	92515996	rs60107842	T	C	0.0709	0.0152	2.97×10-6	-+
chr14	92516685	rs28628431	A	C	-0.0718	0.0152	2.20×10-6	+-
chr14	92517355	rs4904831	T	C	0.072	0.0152	2.05×10-6	-+
chr14	92517970	rs67512775	T	C	0.0704	0.0152	3.50×10-6	-+
chr14	92520978	rs7157770	A	G	0.0713	0.0152	2.60×10-6	-+
chr14	92521608	rs68120261	A	G	-0.0719	0.0152	2.08×10-6	+-
chr14	92523998	rs723302	T	C	0.0726	0.0152	1.67×10-6	-+
chr14	92525145	rs1047795	A	G	-0.0725	0.0152	1.71×10-6	+-
chr14	92527399	rs1055996	A	G	-0.0718	0.0152	2.21×10-6	+-
chr14	92530282	rs910369	A	C	0.0722	0.0152	1.93×10-6	-+
chr14	92530513	rs709930	T	C	0.0723	0.0152	1.82×10-6	-+
chr14	92531458	rs7143616	A	C	-0.0721	0.0152	1.98×10-6	+-
chr14	92531474	rs7143907	C	G	-0.0721	0.0152	1.98×10-6	+-
chr14	92531487	rs7143765	A	C	-0.0723	0.0152	1.84×10-6	+-
chr14	92531705	rs10143581	T	C	-0.0721	0.0152	1.94×10-6	+-
chr14	92534114	rs10140469	A	G	-0.072	0.0151	1.75×10-6	--
chr14	92534148	rs10140481	A	G	-0.0729	0.0151	1.29×10-6	--
chr14	92534151	rs10140720	A	G	0.074	0.0151	9.14×10-7	++
chr14	92534341	rs10140666	A	G	-0.0722	0.0151	1.59×10-6	--
chr14	92534347	rs10129909	T	C	-0.072	0.0151	1.79×10-6	--
chr14	92534915	rs8004149	T	C	0.0725	0.015	1.47×10-6	++
chr14	92536939	rs7153615	T	C	0.0718	0.0151	1.82×10-6	++
chr14	92536959	rs12588287	T	C	-0.071	0.0151	2.42×10-6	+-
chr14	92537163	rs3092822	T	G	-0.0735	0.0151	1.08×10-6	--
chr14	92537223	rs7158733	T	G	0.0721	0.0151	1.65×10-6	++
chr14	92538405	rs12586471	A	G	-0.0722	0.015	1.56×10-6	--
chr14	92538529	rs12586535	A	G	0.0722	0.0151	1.59×10-6	++
chr14	92539267	rs7150414	T	C	-0.0723	0.0151	1.55×10-6	--
chr14	92539292	rs7149105	T	C	0.0728	0.0151	1.32×10-6	++
chr14	92539427	rs7150654	T	C	-0.0722	0.0151	1.60×10-6	--
chr14	92539448	rs7149601	T	G	0.0717	0.015	1.90×10-6	++
chr14	92540764	rs10143456	A	C	-0.0722	0.015	1.61×10-6	--
chr14	92540961	rs10146087	C	G	0.0721	0.0151	1.65×10-6	++
chr14	92541097	rs10145950	A	G	-0.0722	0.015	1.61×10-6	--
chr14	92541222	rs11850101	A	C	0.0718	0.015	1.80×10-6	++
chr14	92541340	rs10146249	A	C	0.072	0.0151	1.74×10-6	++
chr14	92541852	rs7152876	T	C	-0.0721	0.0151	1.64×10-6	--
chr14	92542150	rs3819780	T	C	0.0726	0.0151	1.41×10-6	++
chr14	92542881	rs10150068	A	G	-0.0722	0.0151	1.61×10-6	--
chr14	92545244	rs59864685	A	G	-0.073	0.0151	1.27×10-6	--
chr14	92546544	rs1107115	T	C	0.0724	0.0151	1.49×10-6	++
chr14	92546566	rs17127928	T	C	-0.0719	0.0151	1.80×10-6	--
chr14	92547425	rs761553	C	G	-0.0719	0.0151	1.80×10-6	--
chr14	92547924	rs872756	T	C	-0.0718	0.0151	1.85×10-6	--
chr14	92548381	rs2295175	A	C	-0.0719	0.015	1.77×10-6	--
chr14	92548458	rs2295176	A	G	-0.0718	0.015	1.80×10-6	--
chr14	92548785	rs1048755	T	C	0.0721	0.0151	1.64×10-6	++
chr14	92548896	rs10146519	A	C	-0.0721	0.0151	1.69×10-6	--
chr14	92549632	rs12590497	A	C	0.0718	0.0151	1.85×10-6	++
chr14	92550114	rs8013582	A	G	-0.0719	0.015	1.76×10-6	--
chr14	92550396	rs8014509	T	G	0.0718	0.015	1.82×10-6	++
chr14	92550501	rs8014385	T	C	0.0718	0.0151	1.85×10-6	++
chr14	92551329	rs8020781	T	C	-0.0715	0.015	2.02×10-6	--
chr14	92552062	rs1072958	A	G	-0.0715	0.0151	2.06×10-6	--
chr14	92552072	rs1072957	T	C	-0.0709	0.0151	2.48×10-6	--
chr14	92552260	rs17127939	A	G	-0.0723	0.0151	1.58×10-6	--
chr14	92553228	rs2402103	A	G	0.0712	0.015	2.24×10-6	++
chr14	92553412	rs2402104	T	C	0.0717	0.015	1.87×10-6	++
chr14	92553462	rs2402105	A	G	-0.0713	0.015	2.15×10-6	--
chr14	92553523	rs2896195	A	G	0.0717	0.0151	1.91×10-6	++
chr14	92553584	rs4410011	A	G	-0.0716	0.0151	1.98×10-6	--
chr14	92553922	rs7149775	T	G	0.0719	0.015	1.76×10-6	++
chr14	92554077	rs7154147	T	C	0.0697	0.0151	4.08×10-6	-+
chr14	92554294	rs7155871	T	C	-0.0712	0.0151	2.59×10-6	--
chr14	92554298	rs7154396	A	G	-0.0705	0.0151	3.23×10-6	--
chr14	92554721	rs7155635	A	G	0.0711	0.0151	2.65×10-6	++
chr14	92554768	rs7155310	A	G	-0.0713	0.0151	2.52×10-6	--
chr14	92555199	rs8003041	T	C	-0.0712	0.0151	2.59×10-6	--
chr14	92557038	rs4900095	T	C	-0.0709	0.0151	2.83×10-6	--
chr14	92557444	rs10135173	T	C	0.0713	0.0151	2.48×10-6	++
chr14	92558479	rs7157769	A	C	0.0699	0.0152	4.00×10-6	++
chr14	92559862	rs1997919	T	C	0.0706	0.0151	3.09×10-6	++
chr14	92560008	rs1997920	A	G	0.0707	0.0151	3.00×10-6	++
chr14	92560864	rs10151170	A	G	-0.0705	0.0151	3.18×10-6	--
chr14	92560943	rs10220696	A	G	0.0704	0.0151	3.26×10-6	++
chr14	92561413	rs8006287	A	C	0.0711	0.0151	2.70×10-6	++
chr17	14673934	rs9901522	T	C	0.1258	0.0254	6.98×10-7	-+
chr17	14678152	rs9911070	T	C	0.2004	0.0414	1.33×10-6	++
chr17	14681063	rs72815727	A	G	0.1898	0.0412	4.02×10-6	++
chr17	26719788	rs35714695	A	G	-0.0811	0.0177	4.70×10-6	+-
chr17	26723822	rs739439	T	C	-0.0799	0.0173	4.01×10-6	+-
chr19	17752689	rs12608932	A	C	-0.1102	0.0138	1.53×10-15	--
chr20	48637865	rs2869942	C	G	0.0921	0.0199	3.60×10-6	++
Chr: Chromosome, Position is based on Human Genome Assembly build 37.
