# Supplementary material for: A multi-ethnic meta-analysis identifies novel genes, including ACSL5, associated with amyotrophic lateral sclerosis
Source: Commun Biol. 2020 Sep 23;3:526. doi: 10.1038/s42003-020-01251-2 (PMC7511394; doi:10.1038/s42003-020-01251-2)
Supplement: Supplementary file 5 — Supplementary Data 3 [file 42003_2020_1251_MOESM5_ESM.xlsx]

## Sheet: Supplementary Table 3
Supplementary Data 3. Summary of the SNPs with a significant threshold of p-value = 5x10-8 in the GWAS study of the meta-analysis among European, Japanese (JaCALS), and Chinese cohorts. Direction represents whether the "Effect Allele" increases (+) or decrease (-) the risk of ALS.
Chr	Pos	SNP	Effect Allele	Other Allele	Weight	Zscore	P	Direction
chr5	150401796	rs3828599	A	G	0.0771	0.0141	4.38×10-8	-++
chr5	150402334	rs4958872	T	C	-0.0766	0.014	4.85×10-8	+--
chr5	150410835	rs10463311	T	C	-0.0807	0.0141	9.51×10-9	+--
chr6	32229263	rs140736091	A	T	-0.1846	0.0325	1.36×10-8	---
chr6	32335657	rs114437758	A	G	-0.1799	0.0324	2.96×10-8	---
chr9	27466817	rs12551344	C	G	0.0923	0.0142	7.00×10-11	--+
chr9	27468461	rs10511816	A	C	0.0938	0.0136	5.15×10-12	--+
chr9	27484371	rs895022	C	G	0.1511	0.0144	6.64×10-26	+++
chr9	27484911	rs895021	A	G	0.1508	0.0143	5.00×10-26	+++
chr9	27486172	rs12115670	C	G	-0.1494	0.0143	1.25×10-25	---
chr9	27487221	rs7041409	T	C	0.1226	0.0137	4.20×10-19	+++
chr9	27488092	rs17779457	T	G	-0.148	0.0141	1.25×10-25	---
chr9	27488906	rs868857	A	G	0.1484	0.0141	8.59×10-26	+++
chr9	27489251	rs868856	A	G	0.1222	0.0137	3.54×10-19	+++
chr9	27490296	rs2492815	T	C	-0.1483	0.0141	9.77×10-26	---
chr9	27490332	rs10435784	T	G	0.1219	0.0137	4.24×10-19	+++
chr9	27490967	rs7046653	A	G	0.1218	0.0137	4.64×10-19	+++
chr9	27491104	rs9969707	A	G	-0.1687	0.0152	1.86×10-28	-+-
chr9	27491262	rs7019351	A	C	0.1393	0.014	2.09×10-23	+++
chr9	27491397	rs7019847	A	G	-0.1214	0.0137	6.21×10-19	---
chr9	27492522	rs2764332	A	T	0.1487	0.0141	7.09×10-26	+++
chr9	27492934	rs2764331	T	C	0.1479	0.0141	1.36×10-25	+++
chr9	27493063	rs9969832	T	C	0.1701	0.0154	2.89×10-28	+0+
chr9	27496661	rs10812604	T	G	0.1218	0.0137	4.75×10-19	+++
chr9	27497621	rs2440620	T	C	-0.1475	0.0141	1.74×10-25	---
chr9	27499627	rs2492812	A	C	0.1477	0.0142	3.10×10-25	+++
chr9	27502005	rs2492823	A	G	-0.1463	0.0141	4.22×10-25	---
chr9	27503506	rs2492821	A	T	0.145	0.0142	2.40×10-24	+++
chr9	27505639	rs2492818	A	G	-0.1453	0.0141	8.56×10-25	---
chr9	27506051	rs10738774	A	G	-0.119	0.0136	2.67×10-18	---
chr9	27507209	rs1319236	A	G	-0.1197	0.0136	1.71×10-18	---
chr9	27507804	rs2246591	A	G	-0.1455	0.0141	6.89×10-25	---
chr9	27507836	rs7036117	T	C	-0.1189	0.0136	3.01×10-18	---
chr9	27508489	rs1537712	T	C	0.1267	0.0138	4.43×10-20	+++
chr9	27509211	rs12554036	T	G	0.1676	0.0153	9.08×10-28	+-+
chr9	27510360	rs10812605	T	C	-0.112	0.0129	4.88×10-18	---
chr9	27511151	rs2492817	A	G	-0.1262	0.0137	3.68×10-20	---
chr9	27511284	rs2484314	T	G	-0.1263	0.0137	3.58×10-20	---
chr9	27513298	rs2814709	A	G	0.1471	0.0143	8.24×10-25	+++
chr9	27513716	rs2814708	C	G	0.1286	0.014	3.44×10-20	+++
chr9	27514584	rs2783009	T	C	-0.1473	0.0143	7.42×10-25	---
chr9	27514962	rs4609281	T	G	-0.1204	0.0138	2.69×10-18	---
chr9	27515194	rs814030	C	G	0.1472	0.0143	7.45×10-25	+++
chr9	27515794	rs774355	T	G	0.1283	0.014	3.95×10-20	+++
chr9	27515967	rs774354	A	G	-0.128	0.014	4.98×10-20	---
chr9	27516436	rs774353	C	G	-0.1277	0.014	6.10×10-20	---
chr9	27516590	rs774352	T	C	-0.1271	0.014	9.55×10-20	---
chr9	27516640	rs774351	A	C	-0.1275	0.014	6.90×10-20	---
chr9	27520508	rs700795	A	G	-0.1473	0.0144	1.42×10-24	---
chr9	27523082	rs10967972	C	G	-0.1642	0.0153	9.82×10-27	---
chr9	27525751	rs10967973	A	G	0.094	0.0127	1.29×10-13	+++
chr9	27526047	rs700782	T	C	0.1476	0.0143	6.02×10-25	+++
chr9	27527173	rs2484316	T	C	-0.147	0.0143	9.53×10-25	---
chr9	27527479	rs4879540	A	T	0.0927	0.0127	2.80×10-13	+++
chr9	27527512	rs2453552	T	G	-0.1466	0.0143	1.29×10-24	---
chr9	27528294	rs10757664	T	C	0.0866	0.0127	8.75×10-12	+++
chr9	27529316	rs903603	A	G	-0.087	0.0127	7.06×10-12	---
chr9	27529734	rs3736321	A	G	-0.0772	0.014	3.40×10-8	---
chr9	27529820	rs3202601	A	G	-0.0934	0.0127	1.89×10-13	---
chr9	27529863	rs3736319	T	C	-0.0925	0.0127	3.12×10-13	---
chr9	27530467	rs10812609	C	G	0.095	0.0127	7.27×10-14	+++
chr9	27533452	rs4879541	T	C	0.0929	0.0127	2.45×10-13	+++
chr9	27533984	rs10812610	A	C	-0.0931	0.0127	2.20×10-13	---
chr9	27535342	rs2764326	T	C	-0.1672	0.0151	2.33×10-28	-+-
chr9	27536397	rs2814707	T	C	0.1688	0.0151	7.60×10-29	+-+
chr9	27536894	rs2477523	A	T	0.1695	0.0151	4.41×10-29	+-+
chr9	27538948	rs3849941	A	G	0.1565	0.015	1.39×10-25	+-+
chr9	27541041	rs7469146	T	C	-0.0885	0.0128	4.26×10-12	---
chr9	27542261	rs10812611	T	C	-0.0958	0.0128	6.58×10-14	---
chr9	27543281	rs3849942	T	C	0.1675	0.0151	1.30×10-28	+-+
chr9	27543382	rs3849943	T	C	-0.169	0.0151	4.08×10-29	-+-
chr9	27544943	rs10967976	A	G	-0.0953	0.0127	6.39×10-14	---
chr9	27545467	rs812858	T	C	0.1662	0.0153	1.32×10-27	+-+
chr9	27551040	rs2453565	T	C	0.1657	0.0153	2.21×10-27	+-+
chr9	27557537	rs700828	T	C	-0.1538	0.0147	1.37×10-25	-+-
chr9	27559721	rs774356	T	C	-0.1535	0.0147	1.62×10-25	-+-
chr9	27559835	rs774357	A	G	0.167	0.015	8.03×10-29	+-+
chr9	27561049	rs774359	T	C	-0.1538	0.0147	1.36×10-25	-+-
chr9	27561800	rs2453554	T	C	0.167	0.015	8.77×10-29	+-+
chr9	27563868	rs2453555	A	G	0.1673	0.015	6.33×10-29	+-+
chr9	27565105	rs2492816	A	G	0.0999	0.0128	5.70×10-15	+++
chr9	27567635	rs10967988	T	G	-0.0885	0.0129	6.64×10-12	-+-
chr9	27568817	rs3849945	A	G	-0.1658	0.0152	8.78×10-28	-+-
chr9	27569188	rs10812619	T	C	0.0881	0.0129	8.29×10-12	+-+
chr9	27569572	rs13284967	T	C	-0.0876	0.0129	1.11×10-11	-+-
chr9	27571458	rs3849946	A	C	-0.0875	0.0129	1.18×10-11	-+-
chr9	27572255	rs2282241	A	C	-0.088	0.0129	8.67×10-12	-+-
chr9	27574515	rs11789520	T	C	0.1622	0.0153	2.40×10-26	+-+
chr9	27574978	rs2244606	A	G	-0.0959	0.0132	4.09×10-13	---
chr9	27575463	rs2453557	T	C	-0.0899	0.0128	2.28×10-12	---
chr9	27576267	rs7029905	C	G	0.0996	0.0132	4.79×10-14	+++
chr9	27577611	rs11795154	A	G	-0.0994	0.0131	3.51×10-14	---
chr9	27578077	rs12345062	A	G	0.101	0.0131	1.34×10-14	+++
chr9	27578647	rs73440960	A	C	0.1682	0.0159	3.00×10-26	+++
chr9	27578935	rs2484322	T	G	-0.0936	0.0131	9.55×10-13	---
chr9	27579560	rs1982915	A	G	-0.0941	0.013	4.88×10-13	---
chr9	27580674	rs12350076	A	C	-0.085	0.0127	2.41×10-11	---
chr9	27581239	rs2783010	T	C	-0.0907	0.0127	7.60×10-13	---
chr9	27581249	rs2814706	A	G	0.0918	0.0127	4.06×10-13	+++
chr9	27582311	rs10967993	T	C	-0.0862	0.0127	1.28×10-11	---
chr9	27583128	rs7864502	C	G	0.1485	0.0186	1.49×10-15	+++
chr9	27584059	rs34555425	C	G	0.1232	0.0206	2.06×10-9	-++
chr9	27585697	rs36062268	A	G	0.1216	0.0205	2.80×10-9	+++
chr9	27586162	rs2453556	A	G	-0.1072	0.0129	1.19×10-16	---
chr9	27586615	rs773720	A	G	0.1078	0.013	1.29×10-16	+++
chr10	114096400	rs7904058	A	G	0.0757	0.0134	1.41×10-8	+++
chr10	114098610	rs12569887	T	C	0.0762	0.0133	1.12×10-8	+++
chr10	114102672	rs7087000	A	G	-0.0736	0.0133	3.57×10-8	---
chr10	114109551	rs56272992	T	C	0.0759	0.0129	4.40×10-9	+++
chr10	114109752	rs11195911	T	C	0.0768	0.0129	2.84×10-9	+++
chr10	114109792	rs11195912	T	C	0.0764	0.0129	3.51×10-9	+++
chr10	114109821	rs11195913	C	G	0.0762	0.0129	3.88×10-9	+++
chr10	114109857	rs11195915	A	G	-0.0763	0.0129	3.65×10-9	---
chr10	114110893	rs11195917	A	G	-0.0757	0.0129	4.79×10-9	---
chr10	114111202	rs10885336	A	G	-0.0751	0.0129	5.10×10-9	---
chr10	114111237	rs10885337	C	G	0.0755	0.0129	4.26×10-9	+++
chr10	114118863	rs11195925	T	G	0.075	0.0129	6.62×10-9	+++
chr10	114119160	rs10885338	A	G	0.0765	0.0129	3.21×10-9	+++
chr10	114119180	rs11195926	T	C	-0.0761	0.0129	4.07×10-9	---
chr10	114120690	rs1926565	A	G	0.0756	0.0129	4.93×10-9	+++
chr10	114121750	rs11195928	C	G	0.0773	0.0129	2.17×10-9	+++
chr10	114121792	rs11195929	A	C	0.0783	0.0129	1.33×10-9	+++
chr10	114123724	rs2419623	T	G	0.0779	0.0129	1.64×10-9	+++
chr10	114123960	rs2419622	T	C	-0.0763	0.0129	3.55×10-9	---
chr10	114124176	rs56145176	T	C	0.0764	0.0129	3.26×10-9	+++
chr10	114124684	rs11195930	C	G	0.0765	0.0129	3.06×10-9	+++
chr10	114129378	rs11195934	A	G	-0.0771	0.0129	2.37×10-9	---
chr10	114130552	rs10885340	T	C	-0.0745	0.0129	7.96×10-9	---
chr10	114132645	rs2419620	A	T	0.077	0.0129	2.46×10-9	+++
chr10	114133323	rs10509962	A	T	0.0767	0.0129	2.75×10-9	+++
chr10	114134275	rs3808920	A	T	0.0761	0.0129	3.79×10-9	+++
chr10	114145044	rs58854276	A	G	0.0834	0.0135	6.23×10-10	+++
chr10	114151757	rs7077197	T	C	0.0715	0.0125	1.01×10-8	+++
chr10	114158908	rs4918748	A	G	0.0716	0.0125	9.79×10-9	+++
chr10	114159452	rs10885343	A	G	-0.0723	0.0125	6.89×10-9	---
chr10	114159760	rs4333963	T	C	-0.0716	0.0125	9.32×10-9	---
chr10	114159812	rs4351741	C	G	-0.0716	0.0125	9.70×10-9	---
chr10	114161156	rs2900945	A	G	-0.0718	0.0125	8.56×10-9	---
chr10	114163515	rs11195948	T	C	-0.088	0.0131	1.79×10-11	---
chr10	114164076	rs10885345	C	G	0.0722	0.0125	7.30×10-9	+++
chr10	114164146	rs11195949	T	G	0.0726	0.0125	5.76×10-9	+++
chr10	114165323	rs10885346	A	G	0.073	0.0125	4.86×10-9	+++
chr10	114169190	rs3736947	A	C	-0.088	0.0131	1.84×10-11	---
chr10	114173652	rs12249109	A	G	0.0729	0.0125	5.19×10-9	+++
chr10	114174431	rs4501923	A	C	0.0729	0.0125	5.30×10-9	+++
chr10	114179283	rs2419629	A	G	0.0878	0.0132	3.34×10-11	+++
chr10	114179356	rs2419630	T	C	-0.0882	0.0132	2.76×10-11	---
chr10	114191015	rs12414780	C	G	0.0789	0.0132	2.22×10-9	+++
chr10	114192285	rs2306158	A	G	-0.079	0.0132	2.08×10-9	---
chr12	64911854	rs12229321	T	C	0.0737	0.0129	1.19×10-8	+++
chr12	64915060	rs1317532	T	C	-0.071	0.0129	4.01×10-8	---
chr19	17752689	rs12608932	A	C	-0.107	0.0133	1.09×10-15	---
