# Supplementary material for: A multi-ethnic meta-analysis identifies novel genes, including ACSL5, associated with amyotrophic lateral sclerosis
Source: Commun Biol. 2020 Sep 23;3:526. doi: 10.1038/s42003-020-01251-2 (PMC7511394; doi:10.1038/s42003-020-01251-2)
Supplement: Supplementary file 6 — Supplementary Data 4 [file 42003_2020_1251_MOESM6_ESM.xlsx]

## Sheet: Sheet1
Supplementary Data 4. The data of expression of ACSL5 mRNA in LCLs from ALS patients with each genotype of rs3736947.
Target	ID	Genotype of rs3736947	Relative Normalized Expression
ACSL5	Sporadic ALS-1	AA	0.912301
ACSL5	Sporadic ALS-2	AA	0.844865
ACSL5	Sporadic ALS-3	AA	0.766724
ACSL5	Sporadic ALS-4	AA	1.07496
ACSL5	Sporadic ALS-5	AA	1.27751
ACSL5	Sporadic ALS-6	AA	0.920359
ACSL5	Sporadic ALS-7	AA	0.994056
ACSL5	Sporadic ALS-8	AA	0.799213
ACSL5	Sporadic ALS-9	AA	0.973655
ACSL5	Sporadic ALS-10	AA	0.909787
ACSL5	Sporadic ALS-11	AA	0.786672
ACSL5	Sporadic ALS-12	AA	0.942519
ACSL5	Sporadic ALS-13	AA	1.48613
ACSL5	Sporadic ALS-14	AA	0.932128
ACSL5	Sporadic ALS-15	AA	1.11726
ACSL5	Sporadic ALS-16	AA	0.96487
ACSL5	Sporadic ALS-17	AA	1.29755
ACSL5	Sporadic ALS-18	AA	1.30637
ACSL5	Sporadic ALS-19	AA	1.21281
ACSL5	Sporadic ALS-20	AA	0.842795
ACSL5	Sporadic ALS-21	AC	1.15496
ACSL5	Sporadic ALS-22	AC	1.15948
ACSL5	Sporadic ALS-23	AC	1.37491
ACSL5	Sporadic ALS-24	AC	1.3186
ACSL5	Sporadic ALS-25	AC	0.996781
ACSL5	Sporadic ALS-26	AC	1.08576
ACSL5	Sporadic ALS-27	AC	0.992558
ACSL5	Sporadic ALS-28	AC	1.05408
ACSL5	Sporadic ALS-29	AC	1.46987
ACSL5	Sporadic ALS-30	AC	1.34795
ACSL5	Sporadic ALS-31	AC	1.21438
ACSL5	Sporadic ALS-32	AC	1.55617
ACSL5	Sporadic ALS-33	AC	1.21958
ACSL5	Sporadic ALS-34	AC	1.16262
ACSL5	Sporadic ALS-35	AC	1.01474
ACSL5	Sporadic ALS-36	AC	1.00425
ACSL5	Sporadic ALS-37	AC	1.15013
ACSL5	Sporadic ALS-38	AC	1.28214
ACSL5	Sporadic ALS-39	AC	0.884599
ACSL5	Sporadic ALS-40	AC	1.10634
ACSL5	Sporadic ALS-41	CC	1.02428
ACSL5	Sporadic ALS-42	CC	1.04745
ACSL5	Sporadic ALS-43	CC	1.27615
ACSL5	Sporadic ALS-44	CC	1.28018
ACSL5	Sporadic ALS-45	CC	1.06786
ACSL5	Sporadic ALS-46	CC	1.55996
ACSL5	Sporadic ALS-47	CC	1.21238
ACSL5	Sporadic ALS-48	CC	1.24644
ACSL5	Sporadic ALS-49	CC	1.21264
ACSL5	Sporadic ALS-50	CC	1.04771
ACSL5	Sporadic ALS-51	CC	1.76157
ACSL5	Sporadic ALS-52	CC	1.26857
ACSL5	Sporadic ALS-53	CC	1.09971
ACSL5	Sporadic ALS-54	CC	1.29099
ACSL5	Sporadic ALS-55	CC	1.27003
ACSL5	Sporadic ALS-56	CC	1.76575
ACSL5	Sporadic ALS-57	CC	1.20991
ACSL5	Sporadic ALS-58	CC	1.47762
ACSL5	Sporadic ALS-59	CC	1.85159
ACSL5	Sporadic ALS-60	CC	0.97754
