# Supplementary material for: A multi-ethnic meta-analysis identifies novel genes, including ACSL5, associated with amyotrophic lateral sclerosis
Source: Commun Biol. 2020 Sep 23;3:526. doi: 10.1038/s42003-020-01251-2 (PMC7511394; doi:10.1038/s42003-020-01251-2)
Supplement: Supplementary file 7 — Supplementary Data 5 [file 42003_2020_1251_MOESM7_ESM.xlsx]

## Sheet: Supplementary Table 3
Supplementary Data 5. Summary of genes with a suggestive threshold of p = 2.85 × 10-4 in the multi-ethnic meta-analysis of gene-based association analysis among European, Japanese (JaCALS), and Chinese cohorts.
Ensembl Gene ID	Chr	Start	End	NSNPS	NPARAM	N	ZSTAT	P	SYMBOL
ENSG00000158786	1	20465819	20476879	6	3	94792	3.738	9.28×10-5	PLA2G2F
ENSG00000197915	1	152184558	152196669	32	4	94792	3.9104	4.61×10-5	HRNR
ENSG00000143631	1	152274651	152297679	29	4	94792	4.1324	1.79×10-5	FLG
ENSG00000143257	1	161199456	161208092	7	3	94792	3.9629	3.70×10-5	NR1I3
ENSG00000153029	1	181003067	181031074	37	8	94792	4.2493	1.07×10-5	MR1
ENSG00000143756	1	224301789	224349749	52	5	94792	3.6117	1.52×10-4	FBXO28
ENSG00000143753	1	224363458	224381143	11	3	94792	3.5679	1.80×10-4	DEGS1
ENSG00000198914	2	105471969	105476929	6	2	94792	3.7038	1.06×10-4	POU3F3
ENSG00000115339	2	166604101	166651192	32	5	94792	3.9478	3.94×10-5	GALNT3
ENSG00000127831	2	219283815	219318018	18	3	94792	3.6562	1.28×10-4	VIL1
ENSG00000135913	2	219314974	219433084	92	6	94792	4.2865	9.08×10-6	USP37
ENSG00000144580	2	219433303	219461803	24	4	94792	4.3575	6.58×10-6	RQCD1
ENSG00000115556	2	219472488	219501907	19	4	94792	4.1766	1.48×10-5	PLCD4
ENSG00000115568	2	219502639	219524378	20	3	94792	3.7035	1.06×10-4	ZNF142
ENSG00000163482	2	219536749	219567439	22	4	94792	4.1476	1.68×10-5	STK36
ENSG00000135912	2	219575568	219620139	51	3	94792	3.8719	5.40×10-5	TTLL4
ENSG00000135929	2	219646472	219680016	47	4	94792	3.6555	1.28×10-4	CYP27A1
ENSG00000088538	3	50712672	51421629	742	17	94792	3.8234	6.58×10-5	DOCK3
ENSG00000082701	3	119540170	119813264	180	12	94792	3.6878	1.13×10-4	GSK3B
ENSG00000188729	3	190917030	190983404	154	24	94792	3.7757	7.98×10-5	OSTN
ENSG00000127418	4	1003724	1020685	26	6	94792	3.5672	1.80×10-4	FGFRL1
ENSG00000159733	4	2271309	2420390	283	32	94792	3.5913	1.65×10-4	ZFYVE28
ENSG00000087266	4	2794750	2842825	53	9	94792	3.9823	3.41×10-5	SH3BP2
ENSG00000109572	4	170533784	170644824	72	8	94792	3.9723	3.56×10-5	CLCN3
ENSG00000188242	5	466239	473213	11	3	94792	3.9746	3.53×10-5	CTD-2228K2.5
ENSG00000081189	5	88013975	88199922	168	14	94792	3.5994	1.59×10-4	MEF2C
ENSG00000175426	5	95726119	95769847	49	8	94792	3.5513	1.92×10-4	PCSK1
ENSG00000211445	5	150400124	150408554	22	4	94792	4.154	1.63×10-5	GPX3
ENSG00000145901	5	150409506	150473138	126	23	94792	4.9399	3.91×10-7	TNIP1
ENSG00000113719	5	172261278	172379688	140	31	94792	4.859	5.90×10-7	ERGIC1
ENSG00000124570	6	2948393	2972090	55	8	94792	3.8158	6.79×10-5	SERPINB6
ENSG00000096654	6	27418522	27440897	49	2	94792	3.5496	1.93×10-4	ZNF184
ENSG00000010810	6	111981535	112194655	342	32	94792	3.6965	1.09×10-4	FYN
ENSG00000106346	7	6144515	6201195	41	6	94792	3.4708	2.59×10-4	USP42
ENSG00000136237	7	22157856	22396763	385	65	94792	4.9503	3.71×10-7	RAPGEF5
ENSG00000086289	7	37723446	37991543	671	82	94792	4.0324	2.76×10-5	EPDR1
ENSG00000184156	8	133133108	133493200	617	77	94792	3.6449	1.34×10-4	KCNQ3
ENSG00000120162	9	27325207	27529779	304	49	94792	9.4345	1.96×10-21	MOB3B
ENSG00000147896	9	27524312	27526496	5	2	94792	7.3632	8.98×10-14	IFNK
ENSG00000147894	9	27546544	27573864	59	9	94792	7.399	6.86×10-14	C9orf72
ENSG00000107341	9	33817565	33920402	59	7	94792	3.7663	8.28×10-5	UBE2R2
ENSG00000137073	9	33921691	34048947	94	6	94792	3.8689	5.47×10-5	UBAP2
ENSG00000187239	9	132649466	132805473	100	13	94792	5.6192	9.59×10-9	FNBP1
ENSG00000214655	10	75545340	75561551	3	1	94792	3.5159	2.19×10-4	ZSWIM8
ENSG00000108018	10	108333421	108924292	860	102	94792	3.8581	5.71×10-5	SORCS1
ENSG00000197142	10	114133776	114188138	49	7	94792	6.4829	4.50×10-11	ACSL5
ENSG00000023041	10	114190058	114206672	12	2	94792	5.1368	1.40×10-7	ZDHHC6
ENSG00000180116	12	40019969	40302102	308	20	94792	4.3268	7.56×10-6	C12orf40
ENSG00000151229	12	40148823	40499891	436	55	94792	4.3724	6.14×10-6	SLC2A13
ENSG00000155980	12	57943781	57980415	15	4	94792	4.1355	1.77×10-5	KIF5A
ENSG00000178498	12	57998405	58003587	2	1	94792	3.5096	2.24×10-4	DTX3
ENSG00000135454	12	58017193	58027138	13	3	94792	5.1883	1.06×10-7	B4GALNT1
ENSG00000255737	12	58120054	58122139	1	1	94792	3.5011	2.32×10-4	AGAP2-AS1
ENSG00000139266	12	58148881	58154190	1	1	94792	3.5398	2.00×10-4	2019-03-03
ENSG00000174206	12	64580096	64616076	20	5	94792	3.8939	4.93×10-5	C12orf66
ENSG00000183735	12	64845660	64895888	53	8	94792	3.6682	1.22×10-4	TBK1
ENSG00000204842	12	111890018	112037480	29	3	94792	3.8899	5.01×10-5	ATXN2
ENSG00000174989	12	117348761	117468953	115	6	94792	3.5862	1.68×10-4	FBXW8
ENSG00000110917	12	121124672	121139667	26	6	94792	3.8425	6.09×10-5	MLEC
ENSG00000136152	13	46039060	46110765	136	12	94792	4.3675	6.28×10-6	COG3
ENSG00000092140	14	31028329	31089269	55	8	94792	4.944	3.83×10-7	G2E3
ENSG00000092108	14	31091318	31205018	137	10	94792	4.5869	2.25×10-6	SCFD1
ENSG00000100815	14	92432335	92507240	79	8	94792	4.0346	2.73×10-5	TRIP11
ENSG00000066427	14	92524896	92572965	98	5	94792	4.8619	5.81×10-7	ATXN3
ENSG00000117899	15	81239667	81282219	37	3	94792	4.3227	7.71×10-6	MESDC2
ENSG00000140406	15	81293295	81296342	1	1	94792	3.8282	6.45×10-5	MESDC1
ENSG00000064726	15	83685174	83736106	29	4	94792	3.6676	1.22×10-4	BTBD1
ENSG00000161996	16	699311	717833	42	4	94792	3.721	9.92×10-5	WDR90
ENSG00000127580	16	734622	740444	8	2	94792	3.6655	1.23×10-4	WDR24
ENSG00000127585	16	742500	755829	5	2	94792	3.4909	2.41×10-4	FBXL16
ENSG00000118898	16	4932508	5010742	90	17	94792	3.52	2.16×10-4	PPL
ENSG00000103534	16	19421818	19510435	99	16	94792	3.8667	5.52×10-5	TMC5
ENSG00000135709	16	85061375	85127836	152	21	94792	3.4949	2.37×10-4	KIAA0513
ENSG00000108278	17	34842473	34855154	8	2	94792	4.1546	1.63×10-5	ZNHIT3
ENSG00000141140	17	34851477	34899284	24	5	94792	3.4649	2.65×10-4	MYO19
ENSG00000184886	17	34890847	34895159	2	1	94792	3.5373	2.02×10-4	PIGW
ENSG00000005955	17	34900737	34946278	16	3	94792	3.6021	1.58×10-4	GGNBP2
ENSG00000264364	17	56160776	56172897	9	2	94792	3.5735	1.76×10-4	DYNLL2
ENSG00000204316	17	73894724	73905899	7	2	94792	3.9421	4.04×10-5	MRPL38
ENSG00000267426	17	73894726	73926210	19	4	94792	3.7463	8.97×10-5	RP11-552F3.12
ENSG00000087157	17	76374721	76421195	84	7	94792	3.4745	2.56×10-4	PGS1
ENSG00000080845	20	34894258	35157040	63	11	94792	3.8613	5.64×10-5	DLGAP4
ENSG00000197818	20	48429250	48508779	127	15	94792	3.6995	1.08×10-4	SLC9A8
ENSG00000158480	20	48519928	48532080	21	4	94792	3.8391	6.17×10-5	SPATA2
ENSG00000124226	20	48552948	48570429	15	4	94792	4.1661	1.55×10-5	RNF114
ENSG00000205930	21	34144411	34266043	143	13	94792	4.072	2.33×10-5	C21orf49
Chr: Chromosome, Start: Start position of gene. End: End position of gene. Position is based on Human Genome Assembly build 37, NSNPS: The number of SNPs annotated to that gene that were found in the data and were not excluded based on internal SNP QC. NPARAM: the number of relevant parameters used in the model. N: The sample size used when analysing that gene. P: The gene p-value, using asymptot…
